# Supplementary material for: Quantifying cereal crop movement through hemispherical video analysis of agricultural plots
Source: Plant Methods. 2019 May 24;15:55. doi: 10.1186/s13007-019-0437-5 (PMC6533727; doi:10.1186/s13007-019-0437-5)
Supplement: Supplementary file 2 — Additional file 2. FLY07_12_17_p2. MP4 video file from 360Fly 4k camera, taken 12 Jul 2017 at planting date 2. Used as sample video for published scripts [file 13007_2019_437_MOESM2_ESM.txt]

Download additional file 2 (FLY07_12_17_p2.mp4) at this permanent link:

https://doi.org/10.13020/D6BT49
