# Supplementary material for: Quantifying cereal crop movement through hemispherical video analysis of agricultural plots
Source: Plant Methods. 2019 May 24;15:55. doi: 10.1186/s13007-019-0437-5 (PMC6533727; doi:10.1186/s13007-019-0437-5)
Supplement: Supplementary file 3 — Additional file 3. Fieldmap_readme. Field design at the panel in planting date 2. Corresponds to analyzable plots in Additional file 2. [file 13007_2019_437_MOESM3_ESM.xlsx]

## Sheet: Sheet1
Field Map of panel number 5, located in planting date 2
For visual reference of the cultivars and winter wheat (ww) spacing rows shown and analyzed in FLY07_12_17_p2.mp4 and frame1.tiff. Field map is not drawn to scale.
	Conlon_2row_2A	ww		Rollag_wheat_2A	ww		ND021052_oat_2A	ww		StellarND_6row_2A	ww		GOPHER_oat_2A	ww		AC_Metcalf_2row_2A
	Linkert_wheat_2A	ww		Pinnacle_2row_2A	ww		GOPHER_oat_2B	ww		AC_Metcalf_2row_2B	ww		Tradition_6row_2A	ww		Conion_2row_2B
																				North
																			West		East
									Q											South
	Celebration_6row_2A	ww		Rollag_wheat_2A	ww		Tradition_6row_2B	ww		IL078721_oat_2A	ww		MN113946_wheat_2A	ww		ND021052_oat_2B
	Linkert_wheat_2B	ww		Celebration_6row_2B	ww		ND021052_oat_2C	ww		AC_Metcalf_2row_2C	ww		MN113946_wheat_2B	ww		ND_Genesis_2row_2A
