# Supplementary material for: Quantifying cereal crop movement through hemispherical video analysis of agricultural plots
Source: Plant Methods. 2019 May 24;15:55. doi: 10.1186/s13007-019-0437-5 (PMC6533727; doi:10.1186/s13007-019-0437-5)
Supplement: Supplementary file 4 — Additional file 4. FieldPlotnames7. Field plot names file for 25 Apr 2017 planting date [file 13007_2019_437_MOESM4_ESM.txt]

REINS_oat_1A
Celebration_6row_1A
Pinnacle_2row_1A
ND_Genesis_2row_1A
IL078721_oat_1A
Linkert_wheat_1A
ND_Genesis_2row_1B
AC_Metcalf_2row_1A
GOPHER_oat_1A
IL078721_oat_1B
StellarND_6row_1A
Pinnacle_2row_1B
Conion_2row_1A
GOPHER_oat_1B
Linkert_wheat_1B
StellarND_6row_1B
ND_Genesis_2row_1C
Shelly_wheat_1A
Shelly_wheat_1B
Tradition_6row_1A
GOPHER_oat_1C
IL078721_oat_1C
Conion_2row_1B
REINS_oat_1B
