# Supplementary material for: Quantifying cereal crop movement through hemispherical video analysis of agricultural plots
Source: Plant Methods. 2019 May 24;15:55. doi: 10.1186/s13007-019-0437-5 (PMC6533727; doi:10.1186/s13007-019-0437-5)
Supplement: Supplementary file 5 — Additional file 5. FieldPlotnames5. Field plot names file for 5 May 2017 planting date [file 13007_2019_437_MOESM5_ESM.txt]

AC_Metcalf_2row_2A
GOPHER_oat_2A
StellarND_6row_2A
ND021052_oat_2A
Rollag_wheat_2A
Conion_2row_2A
Linkert_wheat_2A
Pinnacle_2row_2A
GOPHER_oat_2B
AC_Metcalf_2row_2B
Tradition_6row_2A
Conion_2row_2B
ND021052_oat_2B
MN113946_wheat_2A
IL078721_oat_2A
Tradition_6row_2B
Rollag_wheat_2A
Celebration_6row_2A
Linkert_wheat_2B
Celebration_6row_2B
ND021052_oat_2C
AC_Metcalf_2row_2C
MN113946_wheat_2B
ND_Genesis_2row_2A
