# Supplementary material for: Quantifying cereal crop movement through hemispherical video analysis of agricultural plots
Source: Plant Methods. 2019 May 24;15:55. doi: 10.1186/s13007-019-0437-5 (PMC6533727; doi:10.1186/s13007-019-0437-5)
Supplement: Supplementary file 6 — Additional file 6. FieldPlotnames3. Field plot names file for 15 May 2017 planting date [file 13007_2019_437_MOESM6_ESM.txt]

IL078721_oat_3A
MN113946_wheat_3A
Quest_6row_3A
StellarND_6row_3A
Shelly_wheat_3A
REINS_oat_3A
Tradition_6row_3A
REINS_oat_3B
Quest_6row_3B
AC_Metcalf_2row_3A
Celebration_6row_3A
Linkert_wheat_3A
ND_Genesis_2row_3A
Pinnacle_2row_3A
REINS_oat_3C
Conion_2row_3A
Shelly_wheat_3B
ND021052_oat_3A
ND_Genesis_2row_3B
Quest_6row_3C
Tradition_6row_3B
Conion_2row_3B
Linkert_wheat_3B
GOPHER_oat_3A
IL078721_oat_3B
Tradition_6row_3C
REINS_oat_3D
Pinnacle_2row_3B
