# Supplementary material for: Quantifying cereal crop movement through hemispherical video analysis of agricultural plots
Source: Plant Methods. 2019 May 24;15:55. doi: 10.1186/s13007-019-0437-5 (PMC6533727; doi:10.1186/s13007-019-0437-5)
Supplement: Supplementary file 7 — Additional file 7. FieldPlotnames1. Field plot names file for 25 May 2017 planting date [file 13007_2019_437_MOESM7_ESM.txt]

Celebration_6row_4A
Shelly_wheat_4A
Quest_6row_4A
Conion_2row_4A
GOPHER_oat_4A
Tradition_6row_4A
ND021052_oat_4A
StellarND_6row_4A
REINS_oat_4A
Quest_6row_4B
ND021052_oat_4B
Conion_2row_4B
Celebration_6row_4B
MN113946_wheat_4A
Conion_2row_4C
Rollag_wheat_4A
Shelly_wheat_4B
ND021052_oat_4C
AC_Metcalf_2row_4A
Quest_6row_4C
IL078721_oat_4A
Conion_2row_4D
AC_Metcalf_2row_4B
Shelly_wheat_4C
ND_Genesis_2row_4A
GOPHER_oat_4B
Quest_6row_4D
Pinnacle_2row_4A
